# Supplementary material for: The Predictive Value of Radiographs and the Pirani Score for Later Additional Surgery in Ponseti-Treated Idiopathic Clubfeet, an Observational Cohort Study
Source: Children (Basel). 2022 Jun 10;9(6):865. doi: 10.3390/children9060865 (PMC9221593; doi:10.3390/children9060865)
Supplement: Supplementary file 1 [file children-09-00865-s001.zip]

Archive with 1 entries (1 files):
- children-1737397-supplementary.pdf
